# Supplementary material for: Comparison of COVID-19 and Non-COVID-19 Pneumonia in Down Syndrome
Source: J Clin Med. 2021 Aug 23;10(16):3748. doi: 10.3390/jcm10163748 (PMC8397064; doi:10.3390/jcm10163748)
Supplement: Supplementary file 1 [file jcm-10-03748-s001.zip]

Archive with 1 entries (1 files):
- jcm-1314675-supplementary.pdf
